# Supplementary material for: catena-Poly[potassium-di-μ-aqua-μ-4-(5-tetra­zolio)pyridine]
Source: Acta Crystallogr Sect E Struct Rep Online. 2009 May 23;65(Pt 6):m671. doi: 10.1107/S1600536809018649 (PMC2969650; doi:10.1107/S1600536809018649)
Supplement: Supplementary file 1 [file e-65-0m671-sup1.cif]

##############################################################################
###                                                                        ###
###        Electronic paper (Acta Crystallographica Section E)             ###
###                                                                        ###
##############################################################################
#                                                                            #
# This CIF contains the data in a paper accepted for publication in Acta     #
# Crystallographica Section E. It conforms to the requirements of Notes      #
# for Authors for Section E, and has been peer reviewed under the auspices   #
# of the IUCr Commission on Journals.                                        #
#                                                                            #
# Full details of the Crystallographic Information File format               #
# are given in the paper "The Crystallographic Information File (CIF):       #
# a New Standard Archive File for Crystallography" by S. R. Hall, F. H.      #
# Allen and I. D. Brown [Acta Cryst. (1991), A47, 655-685].                  #
#                                                                            #
# The current version of the core CIF dictionary is obtainable from          #
# ftp://ftp.iucr.org/pub/cif_core.dic. The current version number is 2.4.    #
#                                                                            #
# Software is freely available for graphical display of the structure(s) in  #
# this CIF.  For information consult the CIF home page http://www.iucr.org/  #
# cif/home.html                                                              #
#                                                                            #
# This file may be used for bona fide research purposes within the           #
# scientific community so long as proper attribution is given to the journal # 
# article from which it was obtained.                                        #
#                                                                            #
##############################################################################
                                             
data_I
_audit_creation_method     SHELXL-97
_chemical_name_systematic
;
<i>catena</i>-Poly[potassium(I)-di-\m-aqua-\m-4-(5-tetrazolio)pyridine]
;
_chemical_name_common     ?
_chemical_formula_moiety     'C6 H8 K N5 O2'
_chemical_formula_sum     'C6 H8 K N5 O2'
_chemical_formula_iupac     '[K (C6 H4 N5) (H2 O)2]'
_chemical_formula_weight     221.27
_chemical_melting_point     ?
_symmetry_cell_setting     'monoclinic'
_symmetry_space_group_name_H-M     'C 2/c'
_symmetry_space_group_name_Hall     '-C 2yc'
loop_
    _symmetry_equiv_pos_as_xyz
    'x, y, z'
    '-x, y, -z+1/2'
    'x+1/2, y+1/2, z'
    '-x+1/2, y+1/2, -z+1/2'
    '-x, -y, -z'
    'x, -y, z-1/2'
    '-x+1/2, -y+1/2, -z'
    'x+1/2, -y+1/2, z-1/2'
_cell_length_a     12.361(3)
_cell_length_b     12.281(3)
_cell_length_c     7.3431(15)
_cell_angle_alpha     90.00
_cell_angle_beta     117.25(3)
_cell_angle_gamma     90.00
_cell_volume     991.1(3)
_cell_formula_units_Z     4
_cell_measurement_reflns_used     1134
_cell_measurement_theta_min     3.26
_cell_measurement_theta_max     27.48
_cell_measurement_temperature     298(2)
_exptl_crystal_description     'needle'
_exptl_crystal_colour     'colorless'
_exptl_crystal_size_max     0.25
_exptl_crystal_size_mid     0.15
_exptl_crystal_size_min     0.10
_exptl_crystal_density_diffrn     1.483
_exptl_crystal_density_meas     ?
_exptl_crystal_density_method     'not measured'
_exptl_crystal_F_000     456
_exptl_absorpt_coefficient_mu     0.519
_exptl_absorpt_correction_type     'multi-scan'
_exptl_absorpt_process_details     '(CrystalClear; Rigaku, 2005)'
_exptl_absorpt_correction_T_min     0.913
_exptl_absorpt_correction_T_max     1.000
_exptl_special_details
;
;
_diffrn_ambient_temperature     298(2)
_diffrn_radiation_type     MoK\a
_diffrn_radiation_wavelength     0.71073
_diffrn_radiation_source     'fine-focus sealed tube'
_diffrn_radiation_monochromator     graphite
_diffrn_measurement_device_type     'Rigaku Mercury2 (2\\times 2 bin mode)'
_diffrn_measurement_method     \w
_diffrn_detector_area_resol_mean     13.6612
_diffrn_reflns_number     5056
_diffrn_reflns_av_R_equivalents     0.0274
_diffrn_reflns_av_sigmaI/netI     0.0204
_diffrn_reflns_theta_min     3.26
_diffrn_reflns_theta_max     27.48
_diffrn_reflns_theta_full     27.48
_diffrn_measured_fraction_theta_max     0.998
_diffrn_measured_fraction_theta_full     0.998
_diffrn_reflns_limit_h_min     -16
_diffrn_reflns_limit_h_max     16
_diffrn_reflns_limit_k_min     -15
_diffrn_reflns_limit_k_max     15
_diffrn_reflns_limit_l_min     -9
_diffrn_reflns_limit_l_max     9
_diffrn_standards_number     ?
_diffrn_standards_interval_count     ?
_diffrn_standards_interval_time     ?
_diffrn_standards_decay_%     ?
_refine_special_details
;
Refinement of <i>F</i>^2^ against ALL reflections. The weighted <i>R</i>-factor
<i>wR</i> and goodness of fit <i>S</i> are based on <i>F</i>^2^, conventional
<i>R</i>-factors <i>R</i> are based on <i>F</i>, with <i>F</i> set to zero for
negative <i>F</i>^2^. The threshold expression of <i>F</i>^2^ >
\s(<i>F</i>^2^) is used only for calculating <i>R</i>-factors(gt) <i>etc</i>.
and is not relevant to the choice of reflections for refinement.
<i>R</i>-factors based on <i>F</i>^2^ are statistically about twice as large
as those based on <i>F</i>, and <i>R</i>- factors based on ALL data will be
even larger.
;
_reflns_number_total     1134
_reflns_number_gt     928
_reflns_threshold_expression     I>2\s(I)
_refine_ls_structure_factor_coef     Fsqd
_refine_ls_matrix_type     full
_refine_ls_R_factor_all     0.0482
_refine_ls_R_factor_gt     0.0370
_refine_ls_wR_factor_gt     0.0911
_refine_ls_wR_factor_ref     0.0958
_refine_ls_goodness_of_fit_ref     1.074
_refine_ls_restrained_S_all     1.077
_refine_ls_number_reflns     1134
_refine_ls_number_parameters     67
_refine_ls_number_restraints     2
_refine_ls_hydrogen_treatment     constr
_refine_ls_weighting_scheme     calc
_refine_ls_weighting_details
          'calc w=1/[\s^2^(Fo^2^)+(0.039P)^2^+0.7641P] where P=(Fo^2^+2Fc^2^)/3'
_atom_sites_solution_hydrogens     geom
_atom_sites_solution_primary     direct
_atom_sites_solution_secondary     difmap
_refine_ls_shift/su_max     0.000
_refine_ls_shift/su_mean     0.000
_refine_diff_density_max     0.320
_refine_diff_density_min     -0.188
_refine_ls_extinction_method     none
_refine_ls_extinction_coef     ?
loop_
    _atom_type_symbol
    _atom_type_description
    _atom_type_scat_dispersion_real
    _atom_type_scat_dispersion_imag
    _atom_type_scat_source
    'C' 'C' 0.0033 0.0016
                         'International Tables Vol C Tables 4.2.6.8 and 6.1.1.4'
    'H' 'H' 0.0000 0.0000
                         'International Tables Vol C Tables 4.2.6.8 and 6.1.1.4'
    'N' 'N' 0.0061 0.0033
                         'International Tables Vol C Tables 4.2.6.8 and 6.1.1.4'
    'O' 'O' 0.0106 0.0060
                         'International Tables Vol C Tables 4.2.6.8 and 6.1.1.4'
    'K' 'K' 0.2009 0.2494
                         'International Tables Vol C Tables 4.2.6.8 and 6.1.1.4'
_computing_data_collection     'CrystalClear (Rigaku, 2005)'
_computing_cell_refinement     'CrystalClear (Rigaku, 2005)'
_computing_data_reduction     'CrystalClear (Rigaku, 2005)'
_computing_structure_solution     'SHELXS97 (Sheldrick, 2008)'
_computing_structure_refinement     'SHELXL97 (Sheldrick, 2008)'
_computing_molecular_graphics     'SHELXTL (Version 5.1; Sheldrick, 2008)'
_computing_publication_material     'SHELXTL (Version 5.1; Sheldrick, 2008)'
loop_
    _atom_site_type_symbol
    _atom_site_label
    _atom_site_fract_x
    _atom_site_fract_y
    _atom_site_fract_z
    _atom_site_U_iso_or_equiv
    _atom_site_adp_type
    _atom_site_calc_flag
    _atom_site_refinement_flags
    _atom_site_occupancy
    _atom_site_disorder_assembly
    _atom_site_disorder_group
    K K1 0.5000 0.0000 0.5000 0.0467(2) Uani d S 1 . .
    C C4 0.5000 0.5325(2) 0.7500 0.0365(6) Uani d S 1 . .
    C C3 0.5000 0.4124(2) 0.7500 0.0358(5) Uani d S 1 . .
    N N2 0.60000(14) 0.59305(13) 0.8162(3) 0.0468(4) Uani d . 1 . .
    C C2 0.60283(18) 0.35391(16) 0.7821(3) 0.0459(5) Uani d . 1 . .
    H H2 0.6742 0.3897 0.8050 0.055 Uiso calc R 1 . .
    N N3 0.55965(15) 0.69599(13) 0.7896(3) 0.0530(5) Uani d . 1 . .
    N N1 0.5000 0.18446(19) 0.7500 0.0522(6) Uani d S 1 . .
    C C1 0.5980(2) 0.24208(17) 0.7797(4) 0.0534(5) Uani d . 1 . .
    H H1 0.6678 0.2041 0.8000 0.064 Uiso calc R 1 . .
    O O1W 0.34559(12) 0.08972(11) 0.1308(2) 0.0516(4) Uani d D 1 . .
    H H1WA 0.2731 0.0885 0.0381 0.077 Uiso d RD 1 . .
    H H1WB 0.3654 0.1588 0.1421 0.077 Uiso d RD 1 . .
loop_
    _atom_site_aniso_label
    _atom_site_aniso_U_11
    _atom_site_aniso_U_22
    _atom_site_aniso_U_33
    _atom_site_aniso_U_12
    _atom_site_aniso_U_13
    _atom_site_aniso_U_23
    K1 0.0545(4) 0.0460(4) 0.0403(3) -0.0005(3) 0.0221(3) -0.0025(3)
    C4 0.0345(13) 0.0344(12) 0.0323(13) 0.000 0.0080(11) 0.000
    C3 0.0381(13) 0.0334(13) 0.0296(12) 0.000 0.0102(10) 0.000
    N2 0.0383(9) 0.0337(8) 0.0522(10) -0.0025(7) 0.0067(7) -0.0016(7)
    C2 0.0392(10) 0.0406(10) 0.0536(12) -0.0008(8) 0.0176(9) -0.0029(9)
    N3 0.0503(9) 0.0340(8) 0.0541(11) -0.0042(7) 0.0062(8) -0.0020(7)
    N1 0.0602(16) 0.0343(12) 0.0524(15) 0.000 0.0174(13) 0.000
    C1 0.0514(12) 0.0416(11) 0.0596(13) 0.0090(9) 0.0189(10) -0.0026(9)
    O1W 0.0341(7) 0.0376(7) 0.0667(10) 0.0014(6) 0.0088(7) 0.0026(6)
_geom_special_details
;
All e.s.d.'s (except the e.s.d. in the dihedral angle between two l.s. planes)
are estimated using the full covariance matrix. The cell e.s.d.'s are taken
into account individually in the estimation of e.s.d.'s in distances, angles
and torsion angles; correlations between e.s.d.'s in cell parameters are only
used when they are defined by crystal symmetry. An approximate (isotropic)
treatment of cell e.s.d.'s is used for estimating e.s.d.'s involving l.s.
planes.
;
loop_
    _geom_bond_atom_site_label_1
    _geom_bond_atom_site_label_2
    _geom_bond_site_symmetry_2
    _geom_bond_distance
    _geom_bond_publ_flag
    K1 O1W 6_556 2.7309(16) ?
    K1 O1W 2_655 2.7309(16) ?
    K1 O1W . 2.7330(17) ?
    K1 O1W 5_656 2.7330(17) ?
    K1 N1 5_656 2.9159(18) ?
    K1 N1 . 2.9159(18) ?
    K1 C1 5_656 3.499(2) ?
    K1 C1 . 3.499(2) ?
    K1 K1 2_655 3.6716(7) ?
    K1 K1 2_656 3.6716(8) ?
    K1 H1WB . 3.0780 ?
    C4 N2 . 1.329(2) ?
    C4 N2 2_656 1.329(2) ?
    C4 C3 . 1.475(3) ?
    C3 C2 2_656 1.383(2) ?
    C3 C2 . 1.383(2) ?
    N2 N3 . 1.340(2) ?
    C2 C1 . 1.375(3) ?
    C2 H2 . 0.9300 ?
    N3 N3 2_656 1.314(3) ?
    N1 C1 . 1.332(3) ?
    N1 C1 2_656 1.332(3) ?
    N1 K1 2_656 2.9159(18) ?
    C1 H1 . 0.9300 ?
    O1W K1 2_655 2.7309(16) ?
    O1W H1WA . 0.8412 ?
    O1W H1WB . 0.8765 ?
loop_
    _geom_angle_atom_site_label_1
    _geom_angle_atom_site_label_2
    _geom_angle_atom_site_label_3
    _geom_angle_site_symmetry_1
    _geom_angle_site_symmetry_3
    _geom_angle
    _geom_angle_publ_flag
    O1W K1 O1W 6_556 2_655 180.00(3) ?
    O1W K1 O1W 6_556 . 103.20(5) ?
    O1W K1 O1W 2_655 . 76.80(5) ?
    O1W K1 O1W 6_556 5_656 76.80(5) ?
    O1W K1 O1W 2_655 5_656 103.20(5) ?
    O1W K1 O1W . 5_656 180.0 ?
    O1W K1 N1 6_556 5_656 96.28(4) ?
    O1W K1 N1 2_655 5_656 83.72(4) ?
    O1W K1 N1 . 5_656 83.68(4) ?
    O1W K1 N1 5_656 5_656 96.32(4) ?
    O1W K1 N1 6_556 . 83.72(4) ?
    O1W K1 N1 2_655 . 96.28(4) ?
    O1W K1 N1 . . 96.32(4) ?
    O1W K1 N1 5_656 . 83.68(4) ?
    N1 K1 N1 5_656 . 180.0 ?
    O1W K1 C1 6_556 5_656 75.74(5) ?
    O1W K1 C1 2_655 5_656 104.26(5) ?
    O1W K1 C1 . 5_656 82.15(5) ?
    O1W K1 C1 5_656 5_656 97.85(5) ?
    N1 K1 C1 5_656 5_656 21.60(4) ?
    N1 K1 C1 . 5_656 158.40(4) ?
    O1W K1 C1 6_556 . 104.26(5) ?
    O1W K1 C1 2_655 . 75.74(5) ?
    O1W K1 C1 . . 97.85(5) ?
    O1W K1 C1 5_656 . 82.15(5) ?
    N1 K1 C1 5_656 . 158.40(4) ?
    N1 K1 C1 . . 21.60(4) ?
    C1 K1 C1 5_656 . 180.00(9) ?
    O1W K1 K1 6_556 2_655 132.19(4) ?
    O1W K1 K1 2_655 2_655 47.81(4) ?
    O1W K1 K1 . 2_655 47.76(3) ?
    O1W K1 K1 5_656 2_655 132.24(3) ?
    N1 K1 K1 5_656 2_655 50.98(3) ?
    N1 K1 K1 . 2_655 129.02(3) ?
    C1 K1 K1 5_656 2_655 64.64(4) ?
    C1 K1 K1 . 2_655 115.36(4) ?
    O1W K1 K1 6_556 2_656 47.81(4) ?
    O1W K1 K1 2_655 2_656 132.19(4) ?
    O1W K1 K1 . 2_656 132.24(3) ?
    O1W K1 K1 5_656 2_656 47.76(3) ?
    N1 K1 K1 5_656 2_656 129.02(3) ?
    N1 K1 K1 . 2_656 50.98(3) ?
    C1 K1 K1 5_656 2_656 115.36(4) ?
    C1 K1 K1 . 2_656 64.64(4) ?
    K1 K1 K1 2_655 2_656 180.0 ?
    O1W K1 H1WB 6_556 . 111.4 ?
    O1W K1 H1WB 2_655 . 68.6 ?
    O1W K1 H1WB . . 16.0 ?
    O1W K1 H1WB 5_656 . 164.0 ?
    N1 K1 H1WB 5_656 . 96.4 ?
    N1 K1 H1WB . . 83.6 ?
    C1 K1 H1WB 5_656 . 97.5 ?
    C1 K1 H1WB . . 82.5 ?
    K1 K1 H1WB 2_655 . 52.7 ?
    K1 K1 H1WB 2_656 . 127.3 ?
    N2 C4 N2 . 2_656 112.0(2) ?
    N2 C4 C3 . . 124.01(11) ?
    N2 C4 C3 2_656 . 124.01(11) ?
    C2 C3 C2 2_656 . 117.4(2) ?
    C2 C3 C4 2_656 . 121.30(12) ?
    C2 C3 C4 . . 121.30(12) ?
    C4 N2 N3 . . 104.64(16) ?
    C1 C2 C3 . . 119.1(2) ?
    C1 C2 H2 . . 120.5 ?
    C3 C2 H2 . . 120.5 ?
    N3 N3 N2 2_656 . 109.38(10) ?
    C1 N1 C1 . 2_656 115.8(2) ?
    C1 N1 K1 . . 104.69(11) ?
    C1 N1 K1 2_656 . 124.89(11) ?
    C1 N1 K1 . 2_656 124.89(11) ?
    C1 N1 K1 2_656 2_656 104.69(11) ?
    K1 N1 K1 . 2_656 78.04(6) ?
    N1 C1 C2 . . 124.3(2) ?
    N1 C1 K1 . . 53.71(10) ?
    C2 C1 K1 . . 149.08(16) ?
    N1 C1 H1 . . 117.8 ?
    C2 C1 H1 . . 117.8 ?
    K1 C1 H1 . . 73.4 ?
    K1 O1W K1 2_655 . 84.44(4) ?
    K1 O1W H1WA 2_655 . 111.4 ?
    K1 O1W H1WA . . 142.8 ?
    K1 O1W H1WB 2_655 . 102.4 ?
    K1 O1W H1WB . . 105.0 ?
    H1WA O1W H1WB . . 104.0 ?
loop_
    _geom_hbond_atom_site_label_D
    _geom_hbond_atom_site_label_H
    _geom_hbond_atom_site_label_A
    _geom_hbond_site_symmetry_A
    _geom_hbond_distance_DH
    _geom_hbond_distance_HA
    _geom_hbond_distance_DA
    _geom_hbond_angle_DHA
    O1W H1WA N2 3_444 0.84 2.01 2.852(2) 177.4
    O1W H1WB N3 5_666 0.88 1.97 2.831(2) 168.8
data_global
_journal_date_recd_electronic     2009-04-10
_journal_date_accepted     2009-05-17
_journal_name_full     'Acta Crystallographica, Section E'
_journal_year     2009
_journal_volume     65
_journal_issue      6
_journal_page_first     m671
_journal_page_last     m671
_journal_paper_category     QM
_journal_coeditor_code     ZL2195
_publ_contact_author_name     'Cui Li-Jing'
_publ_contact_author_address
;
Ordered Matter Science Research Center, College of Chemistry and Chemical
Engineering, Southeast University,
Nanjing 210096, P. R. China
;
_publ_contact_author_email     fudavid88@yahoo.com.cn
_publ_contact_author_fax     '862552090626'
_publ_contact_author_phone     '862552090626'
_publ_section_title
;
<i>catena</i>-Poly[potassium(I)-di-\m-aqua-\m-4-(5-tetrazolio)pyridine]
;
loop_
    _publ_author_name
    _publ_author_footnote
    _publ_author_address
    'Cui, Li-Jing' .
;
Ordered Matter Science Research Center
College of Chemistry and Chemical Engineering
Southeast University,
Nanjing 210096
People's Republic of China
;
