# Supplementary material for: catena-Poly[potassium-di-μ-aqua-μ-4-(5-tetra­zolio)pyridine]
Source: Acta Crystallogr Sect E Struct Rep Online. 2009 May 23;65(Pt 6):m671. doi: 10.1107/S1600536809018649 (PMC2969650; doi:10.1107/S1600536809018649)
Supplement: Supplementary file 2 [file e-65-0m671-Isup2.hkl]

# 
# h,k,l, Fc-squared, Fo-squared, sigma(Fo-squared) and status flag 
# 
data_I
_shelx_title ' 1 in C2/c' 
_shelx_refln_list_code          4 
_shelx_F_calc_maximum      172.07 
_exptl_crystal_F_000       456.00 
_reflns_d_resolution_high  0.7701 
 
loop_ 
 _symmetry_equiv_pos_as_xyz 
 'x, y, z' 
 '-x, y, -z+1/2' 
 'x+1/2, y+1/2, z' 
 '-x+1/2, y+1/2, -z+1/2' 
 '-x, -y, -z' 
 'x, -y, z-1/2' 
 '-x+1/2, -y+1/2, -z' 
 'x+1/2, -y+1/2, z-1/2' 
 
_cell_length_a    12.3610 
_cell_length_b    12.2815 
_cell_length_c     7.3431 
_cell_angle_alpha  90.000 
_cell_angle_beta  117.247 
_cell_angle_gamma  90.000 
 
_shelx_F_squared_multiplier     1.000 
 
loop_ 
 _refln_index_h 
 _refln_index_k 
 _refln_index_l 
 _refln_F_squared_calc 
 _refln_F_squared_meas 
 _refln_F_squared_sigma 
 _refln_observed_status 
   2   0   0    29606.98    29720.53    116.98 o 
   4   0   0      136.77      219.13      3.93 o 
   6   0   0     1146.73     1148.61     22.19 o 
   8   0   0     1591.47     1599.61     32.77 o 
  10   0   0      880.93      841.92     41.79 o 
  12   0   0      564.00      618.90     22.46 o 
  14   0   0       32.39       29.15     14.20 o 
   3   1   0       18.49       10.51      1.01 o 
   5   1   0     4685.32     4689.86     28.33 o 
   7   1   0     2008.19     2045.29     18.05 o 
   9   1   0       56.64       45.30      2.81 o 
  11   1   0       10.38       13.52      4.64 o 
  13   1   0      110.52      113.19      8.13 o 
   0   2   0      806.38      870.64      6.78 o 
   2   2   0      792.65      756.52      9.61 o 
   4   2   0     3344.38     3459.02     22.41 o 
   6   2   0     4268.87     4494.90     83.44 o 
   8   2   0     1141.91     1151.55     19.14 o 
  10   2   0      158.25      176.41      6.09 o 
  12   2   0      154.68      176.47      9.08 o 
  14   2   0       63.99       74.08      9.09 o 
   1   3   0     6561.10     6741.31     36.01 o 
   3   3   0     1284.12     1172.68     13.78 o 
   5   3   0       27.67       79.79      2.09 o 
   7   3   0        5.57       18.30      1.74 o 
   9   3   0      123.31      124.03      4.66 o 
  11   3   0       62.80       79.37      5.38 o 
  13   3   0        0.69        1.23      5.44 o 
   0   4   0        4.11        0.92      1.28 o 
   2   4   0     4093.23     4175.95     23.04 o 
   4   4   0     5107.43     5286.01     31.58 o 
   6   4   0      461.70      443.33      5.86 o 
   8   4   0      141.16      153.08      6.02 o 
  10   4   0      137.45      156.25      9.03 o 
  12   4   0       21.86       33.45      5.45 o 
   1   5   0     2640.98     2679.74     17.70 o 
   3   5   0     3665.18     3543.59     23.23 o 
   5   5   0      411.13      404.05      5.34 o 
   7   5   0      386.85      388.98      6.41 o 
   9   5   0     1789.03     1694.17     50.95 o 
  11   5   0      566.90      559.89     15.31 o 
  13   5   0        0.52        0.61      4.50 o 
   0   6   0       40.57      105.38      3.63 o 
   2   6   0     2807.11     2849.75     24.23 o 
   4   6   0     4273.32     4453.42     31.25 o 
   6   6   0      311.88      324.44      6.43 o 
   8   6   0       90.58      103.64      6.19 o 
  10   6   0       93.91      110.32      6.67 o 
  12   6   0        0.31        6.98      6.41 o 
   1   7   0     1048.60     1015.29     10.74 o 
   3   7   0     3193.33     3256.20     30.37 o 
   5   7   0      657.71      655.15     13.47 o 
   7   7   0       51.73       57.97      4.39 o 
   9   7   0      128.84      131.48      7.47 o 
  11   7   0       35.39       45.90      6.17 o 
   0   8   0      206.34      191.12      5.97 o 
   2   8   0      160.51      153.24      3.86 o 
   4   8   0       22.56       18.73      2.21 o 
   6   8   0       33.77       31.91      3.01 o 
   8   8   0      285.84      318.16     10.44 o 
  10   8   0      259.48      265.52     10.86 o 
  12   8   0       20.50       23.38      6.30 o 
   1   9   0      522.21      523.84     10.09 o 
   3   9   0      157.69      170.42      4.58 o 
   5   9   0      197.93      205.98      6.43 o 
   7   9   0      195.97      183.98      6.27 o 
   9   9   0       50.71       60.88      7.37 o 
  11   9   0       29.38       26.79      6.14 o 
   0  10   0     1891.46     1876.92     28.91 o 
   2  10   0      655.61      652.73     12.34 o 
   4  10   0      335.76      369.03      8.60 o 
   6  10   0      451.88      476.76     10.64 o 
   8  10   0       24.98       31.78      5.21 o 
  10  10   0        2.54       -1.38      4.28 o 
   1  11   0      216.58      206.02      5.61 o 
   3  11   0       50.73       58.55      4.34 o 
   5  11   0      556.55      585.72     12.51 o 
   7  11   0      528.88      565.27     16.06 o 
   9  11   0       15.29       18.78      7.81 o 
   0  12   0      922.46      905.60     23.80 o 
   2  12   0      130.16      122.85      5.79 o 
   4  12   0        1.30        0.54      2.61 o 
   6  12   0      120.84      121.79      8.01 o 
   8  12   0      170.94      200.23     10.67 o 
   1  13   0      237.41      264.80      8.32 o 
   3  13   0       82.02       98.75      6.42 o 
   5  13   0       75.32       79.01      7.68 o 
   7  13   0       12.57       18.41     12.37 o 
   0  14   0        9.97       13.30     14.13 o 
   2  14   0       16.34       21.56      4.34 o 
   4  14   0       24.53       19.67      5.04 o 
   6  14   0       16.82       19.90      6.97 o 
   1  15   0       25.19       22.58     11.57 o 
   3  15   0      106.55      117.58      8.58 o 
 -13   1   1        2.67        4.26      3.97 o 
 -11   1   1      346.32      307.87      7.15 o 
  -9   1   1      535.85      529.39      8.35 o 
  -7   1   1       27.69       27.87      1.93 o 
  -5   1   1       44.11       57.72      1.76 o 
  -3   1   1        0.01        2.04      0.70 o 
  -1   1   1       51.81       63.45      1.20 o 
   1   1   1     1090.85     1081.69      8.42 o 
   3   1   1      323.33      361.13      4.60 o 
   5   1   1       12.56       14.64      1.44 o 
   7   1   1      162.65      163.02      4.75 o 
   9   1   1      551.59      541.49     19.56 o 
  11   1   1       39.32       44.15      5.63 o 
  13   1   1        7.84        0.48      5.09 o 
 -14   2   1        7.92       14.21      6.32 o 
 -12   2   1        6.17       14.68      6.07 o 
 -10   2   1       42.32       38.67      2.88 o 
  -8   2   1      563.73      577.19      8.67 o 
  -6   2   1      446.31      443.24      8.94 o 
  -4   2   1     3315.55     3425.01     18.69 o 
  -2   2   1      612.24      626.06      9.88 o 
   0   2   1        2.68        5.28      1.07 o 
   2   2   1     3343.39     3326.60     30.89 o 
   4   2   1       22.61       27.34      1.79 o 
   6   2   1      809.01      820.91     11.12 o 
   8   2   1       18.26       11.43      4.47 o 
  10   2   1       16.04       20.54      3.96 o 
  12   2   1       28.83       25.33      6.48 o 
 -13   3   1       33.04       26.91      5.06 o 
 -11   3   1       10.00        3.94      2.09 o 
  -9   3   1      118.11      115.44      3.77 o 
  -7   3   1      106.17      101.04      3.25 o 
  -5   3   1     2685.83     2988.90     22.45 o 
  -3   3   1     1353.61     1432.22     16.58 o 
  -1   3   1     8016.99     8216.22     29.80 o 
   1   3   1       20.23       17.37      1.42 o 
   3   3   1     3276.24     3471.09     26.03 o 
   5   3   1       10.98       17.59      1.90 o 
   7   3   1      128.11      123.28      4.88 o 
   9   3   1       10.60       11.89      2.78 o 
  11   3   1       73.74       72.69      9.23 o 
  13   3   1        0.01        2.50      5.68 o 
 -14   4   1       68.49       78.90      9.55 o 
 -12   4   1        7.66        5.85      4.15 o 
 -10   4   1      377.21      329.74     11.96 o 
  -8   4   1        5.77        9.92      2.20 o 
  -6   4   1      867.72      954.18     12.12 o 
  -4   4   1      101.86      131.66      3.05 o 
  -2   4   1     1391.61     1500.77     13.75 o 
   0   4   1     2384.83     2548.03     15.78 o 
   2   4   1       31.28       40.70      1.91 o 
   4   4   1      811.94      899.80     11.87 o 
   6   4   1      292.49      304.76      6.69 o 
   8   4   1      361.68      332.35      8.03 o 
  10   4   1      118.21      101.88      5.72 o 
  12   4   1       54.88       54.49      8.48 o 
 -13   5   1        2.36       -2.90      4.27 o 
 -11   5   1        6.12        9.38      3.92 o 
  -9   5   1       53.45       51.07      3.48 o 
  -7   5   1      137.17      132.47      5.30 o 
  -5   5   1        1.14        1.07      1.45 o 
  -3   5   1        3.40        4.68      1.36 o 
  -1   5   1      683.78      884.91     11.14 o 
   1   5   1       84.41      110.18      2.49 o 
   3   5   1        2.20        7.99      2.53 o 
   5   5   1       99.83       85.73      5.16 o 
   7   5   1       83.62       73.15      4.22 o 
   9   5   1       16.77       14.67      4.51 o 
  11   5   1       11.32       12.52      6.29 o 
 -12   6   1        7.49        1.23      3.89 o 
 -10   6   1        2.56       -0.29      2.22 o 
  -8   6   1       12.95       21.24      2.90 o 
  -6   6   1       18.38       25.90      2.73 o 
  -4   6   1       24.63       30.67      4.20 o 
  -2   6   1     1728.68     1791.83     16.74 o 
   0   6   1     3607.27     3832.16     26.51 o 
   2   6   1      397.54      399.67      5.63 o 
   4   6   1       12.36       14.67      1.74 o 
   6   6   1        2.47        5.97      2.35 o 
   8   6   1        2.37        8.74      3.65 o 
  10   6   1        5.56       -0.02      3.42 o 
  12   6   1       20.59       11.28      7.01 o 
 -13   7   1        0.82       -3.36      4.62 o 
 -11   7   1       10.98       13.15      7.27 o 
  -9   7   1        2.98        7.48      2.52 o 
  -7   7   1       81.62       83.03      4.70 o 
  -5   7   1      145.44      159.94      4.86 o 
  -3   7   1      320.88      348.89      7.42 o 
  -1   7   1       19.84       16.14      1.61 o 
   1   7   1      338.11      387.11      7.03 o 
   3   7   1      462.16      489.03      7.93 o 
   5   7   1       49.20       42.54      3.31 o 
   7   7   1       54.64       54.93      5.56 o 
   9   7   1        7.74        2.75      3.90 o 
  11   7   1        0.01       10.49      5.18 o 
 -12   8   1        0.21        2.08      4.44 o 
 -10   8   1       97.49       99.17      7.20 o 
  -8   8   1      315.07      268.08      7.34 o 
  -6   8   1     1427.21     1379.66     18.84 o 
  -4   8   1       86.31       96.04      4.26 o 
  -2   8   1       18.48       22.67      2.49 o 
   0   8   1       87.81       94.21      3.15 o 
   2   8   1       55.69       53.38      2.91 o 
   4   8   1     1127.98     1158.28     14.12 o 
   6   8   1     1079.52     1013.39     16.25 o 
   8   8   1       14.69       15.07      4.54 o 
  10   8   1       39.02       31.86      5.88 o 
 -11   9   1       10.41       10.40      5.73 o 
  -9   9   1       18.44       15.37      4.61 o 
  -7   9   1      285.64      272.26      8.02 o 
  -5   9   1     1944.27     1797.70     33.97 o 
  -3   9   1      303.00      263.30      5.71 o 
  -1   9   1     1669.45     1677.72     17.76 o 
   1   9   1       87.66       87.91      3.68 o 
   3   9   1     1428.27     1346.71     16.88 o 
   5   9   1      833.48      833.45     31.62 o 
   7   9   1      172.34      161.24      8.05 o 
   9   9   1       28.53       33.25      5.87 o 
 -10  10   1        2.99        3.29      4.58 o 
  -8  10   1       38.57       29.02      5.12 o 
  -6  10   1       58.92       57.54      4.00 o 
  -4  10   1        9.72       15.36      3.03 o 
  -2  10   1        3.77        9.21      1.97 o 
   0  10   1       10.85        9.18      2.35 o 
   2  10   1       19.45       26.55      2.96 o 
   4  10   1       36.68       39.01      5.38 o 
   6  10   1       78.38       73.39      8.17 o 
   8  10   1        1.93        1.09      3.99 o 
  10  10   1        0.05       -0.53      4.37 o 
  -9  11   1       10.76       20.77      6.86 o 
  -7  11   1       31.16       36.19      5.71 o 
  -5  11   1       45.13       44.73      4.35 o 
  -3  11   1       65.80       66.51      4.26 o 
  -1  11   1      425.35      361.75      7.32 o 
   1  11   1      322.14      291.99      6.80 o 
   3  11   1        0.41        0.23      1.88 o 
   5  11   1       91.23       88.87      7.83 o 
   7  11   1        4.31        4.11      4.23 o 
   9  11   1       19.76       29.27      9.00 o 
 -10  12   1       30.53       38.71      8.66 o 
  -8  12   1        1.63       11.32      7.03 o 
  -6  12   1       28.74       40.11      6.56 o 
  -4  12   1       22.33       27.96      5.84 o 
  -2  12   1      175.27      159.69      6.37 o 
   0  12   1      240.91      216.29      6.95 o 
   2  12   1      110.48      112.84      4.77 o 
   4  12   1       15.91       14.21      3.78 o 
   6  12   1       36.50       42.03      6.01 o 
   8  12   1       15.61       10.28      5.67 o 
  -7  13   1        0.05        4.64      5.44 o 
  -5  13   1       98.30       99.85      7.57 o 
  -3  13   1       45.06       41.99      4.54 o 
  -1  13   1       51.97       47.47      4.37 o 
   1  13   1        7.12       16.69      3.05 o 
   3  13   1      135.35      131.43      6.48 o 
   5  13   1        3.70       13.59      4.85 o 
   7  13   1        1.77        0.92      4.39 o 
  -6  14   1       63.43       68.30      9.07 o 
  -4  14   1        3.86       10.61      4.93 o 
  -2  14   1       34.89       34.06      5.49 o 
   0  14   1       49.74       50.37      5.82 o 
   2  14   1        0.97        4.26      3.57 o 
   4  14   1       49.31       55.17      6.78 o 
  -5  15   1        8.62        3.06      5.73 o 
  -3  15   1        6.12       14.46      5.15 o 
  -1  15   1       25.12       22.94     11.33 o 
   1  15   1        0.23        0.31      5.32 o 
   3  15   1       17.50       14.62      8.17 o 
 -14   0   2        1.15        3.95      4.20 o 
 -12   0   2        0.14        0.49      3.07 o 
 -10   0   2       15.12       13.84      3.56 o 
  -8   0   2       49.90       54.96      3.84 o 
  -6   0   2     6142.63     6232.52     62.85 o 
  -4   0   2     4350.34     3981.87     31.41 o 
  -2   0   2    27508.55    30129.24    200.82 o 
   0   0   2    14283.66    15852.08     91.42 o 
   2   0   2     3475.94     3172.41     50.61 o 
   4   0   2     2469.26     2326.95     45.08 o 
   6   0   2      318.63      328.56     12.66 o 
   8   0   2       30.04       40.97      6.27 o 
  10   0   2      114.73       89.64     10.07 o 
  12   0   2        5.95        3.46     12.43 o 
 -15   1   2        1.19       -3.36      7.07 o 
 -13   1   2      178.80      181.47      7.79 o 
 -11   1   2     1329.80     1269.54     17.00 o 
  -9   1   2      535.26      511.46      8.07 o 
  -7   1   2      104.12       84.28      2.46 o 
  -5   1   2     4339.22     4182.66     27.50 o 
  -3   1   2     8646.10     8555.28     37.35 o 
  -1   1   2    11772.06    12238.60     50.34 o 
   1   1   2    13959.21    13993.57     59.21 o 
   3   1   2     1039.02      964.88     10.23 o 
   5   1   2        0.41        0.32      1.53 o 
   7   1   2     1061.70      994.45     14.73 o 
   9   1   2      980.90      983.29     20.92 o 
  11   1   2       53.77       59.79      6.93 o 
 -14   2   2        0.80       -2.75      3.82 o 
 -12   2   2      108.08      103.19      4.55 o 
 -10   2   2      229.70      220.62      5.51 o 
  -8   2   2       57.45       38.65      2.77 o 
  -6   2   2      434.00      345.14      5.40 o 
  -4   2   2     2542.01     2317.66     13.75 o 
  -2   2   2     4727.05     4666.61     27.80 o 
   0   2   2     9239.49     9007.89     47.18 o 
   2   2   2     3468.31     3308.54     27.60 o 
   4   2   2       24.40        6.95      1.78 o 
   6   2   2        0.64        4.47      2.49 o 
   8   2   2      117.93      114.17      6.51 o 
  10   2   2       45.27       40.60      5.72 o 
  12   2   2        8.22       10.28      6.43 o 
 -15   3   2       97.29       99.82      9.68 o 
 -13   3   2      168.30      155.53      6.54 o 
 -11   3   2      229.88      208.40      8.40 o 
  -9   3   2     1006.87      993.07     18.07 o 
  -7   3   2     3498.98     3686.28     26.72 o 
  -5   3   2     4502.82     4602.97     41.54 o 
  -3   3   2     2596.97     2434.58     16.99 o 
  -1   3   2     1035.37      943.35      7.00 o 
   1   3   2     1435.82     1373.85     10.98 o 
   3   3   2     4021.05     4127.12     34.46 o 
   5   3   2     3486.69     3663.34     37.01 o 
   7   3   2      898.47      913.58     14.93 o 
   9   3   2      161.37      168.07      7.77 o 
  11   3   2       97.23       90.22      8.01 o 
 -14   4   2       51.40       50.80      6.71 o 
 -12   4   2       97.81       99.99      5.56 o 
 -10   4   2      372.76      335.35      8.04 o 
  -8   4   2     1023.86      973.35     13.45 o 
  -6   4   2      264.15      258.24      4.87 o 
  -4   4   2      326.95      264.50      5.20 o 
  -2   4   2     6560.26     6588.22     64.53 o 
   0   4   2     2738.81     2713.54     18.44 o 
   2   4   2       50.91       35.04      1.60 o 
   4   4   2      659.15      634.85      9.94 o 
   6   4   2      745.91      717.47     16.74 o 
   8   4   2      200.39      192.81      6.88 o 
  10   4   2      148.21      135.95      8.41 o 
 -13   5   2        3.54       12.60      4.93 o 
 -11   5   2      144.01      110.40      5.38 o 
  -9   5   2      105.15      118.69      6.22 o 
  -7   5   2     1158.65     1126.99     14.30 o 
  -5   5   2      397.49      352.96      8.55 o 
  -3   5   2     1506.57     1413.54     15.86 o 
  -1   5   2     1570.05     1451.88     11.86 o 
   1   5   2      123.54      102.44      2.61 o 
   3   5   2     1135.13     1173.12     14.79 o 
   5   5   2      946.17      944.40     14.44 o 
   7   5   2       45.02       48.13      4.10 o 
   9   5   2      115.17      107.01      5.76 o 
  11   5   2       46.61       72.81      9.27 o 
 -14   6   2       86.04       91.69      9.86 o 
 -12   6   2      102.45      106.42      7.37 o 
 -10   6   2      292.57      286.08      7.86 o 
  -8   6   2      781.61      736.92     12.32 o 
  -6   6   2       31.97       28.81      3.48 o 
  -4   6   2       25.47       23.82      2.79 o 
  -2   6   2     4447.36     4469.92     29.38 o 
   0   6   2     1641.59     1617.13     14.52 o 
   2   6   2        1.23        4.77      1.69 o 
   4   6   2      401.92      392.83     11.57 o 
   6   6   2      536.44      513.50     11.00 o 
   8   6   2      125.59      146.38      6.47 o 
  10   6   2      170.43      177.29     11.49 o 
 -13   7   2       35.87       50.51     13.21 o 
 -11   7   2       94.66       87.40      5.45 o 
  -9   7   2      579.50      540.04     10.76 o 
  -7   7   2      630.17      594.15     18.96 o 
  -5   7   2        3.55        4.54      1.84 o 
  -3   7   2      239.75      219.77      3.73 o 
  -1   7   2     1356.12     1321.91     20.18 o 
   1   7   2      209.43      203.41      4.52 o 
   3   7   2      281.27      268.36      5.37 o 
   5   7   2      554.22      525.86     11.00 o 
   7   7   2      120.00      132.64      5.88 o 
   9   7   2       76.65       91.50      7.64 o 
 -12   8   2       14.30       21.06      9.49 o 
 -10   8   2        7.67        9.12      3.83 o 
  -8   8   2      279.94      277.96      7.81 o 
  -6   8   2     1178.22     1220.82     16.94 o 
  -4   8   2     1895.21     1829.38     21.41 o 
  -2   8   2     1811.58     1767.48     24.27 o 
   0   8   2     1008.89      991.41     12.09 o 
   2   8   2      973.91      994.24     14.82 o 
   4   8   2     1004.61     1035.08     16.54 o 
   6   8   2      272.33      267.59      9.38 o 
   8   8   2        7.26       10.90      4.70 o 
  10   8   2        9.44       12.89      6.39 o 
 -11   9   2       80.15       85.78      8.31 o 
  -9   9   2       82.11       88.62      5.24 o 
  -7   9   2      230.83      238.11      9.32 o 
  -5   9   2      771.32      724.06     13.03 o 
  -3   9   2      676.20      611.29      8.50 o 
  -1   9   2      440.26      396.23      6.93 o 
   1   9   2      608.34      592.31      9.64 o 
   3   9   2      409.50      398.32     12.04 o 
   5   9   2      178.99      197.20      7.22 o 
   7   9   2      153.17      160.40      8.86 o 
   9   9   2       66.22       68.48      7.77 o 
 -12  10   2       69.65       89.57     10.97 o 
 -10  10   2      255.52      281.71     14.59 o 
  -8  10   2      106.19      105.08      7.16 o 
  -6  10   2      101.98       83.95      4.73 o 
  -4  10   2       77.93       68.20      6.74 o 
  -2  10   2       11.92       12.17      2.11 o 
   0  10   2      115.21      113.50      4.73 o 
   2  10   2      431.14      404.14      8.08 o 
   4  10   2       28.23       32.72      3.93 o 
   6  10   2       42.54       50.21      6.15 o 
   8  10   2      201.85      205.13     10.80 o 
 -11  11   2      106.08      114.81     12.02 o 
  -9  11   2        0.07        7.41      4.37 o 
  -7  11   2        5.58        2.98      6.32 o 
  -5  11   2      287.16      292.07      9.98 o 
  -3  11   2      368.27      349.51     13.96 o 
  -1  11   2      240.06      227.78      7.04 o 
   1  11   2      480.47      493.56      9.37 o 
   3  11   2       42.70       50.16      3.79 o 
   5  11   2       19.70       23.30      5.66 o 
   7  11   2       50.47       50.61      6.46 o 
 -10  12   2        0.14        4.92      8.08 o 
  -8  12   2        4.89        2.58      3.99 o 
  -6  12   2      359.73      351.61     12.29 o 
  -4  12   2      421.38      408.47     12.76 o 
  -2  12   2        0.66        1.41      2.43 o 
   0  12   2       48.32       63.70      3.91 o 
   2  12   2      421.19      417.61      9.50 o 
   4  12   2      129.70      128.03      7.76 o 
   6  12   2        9.93       13.96      8.35 o 
  -9  13   2      102.22      107.04     11.47 o 
  -7  13   2       76.20       80.45      7.81 o 
  -5  13   2      107.46      111.28      7.70 o 
  -3  13   2       51.13       43.55      6.37 o 
  -1  13   2       37.31       29.84      5.04 o 
   1  13   2      121.57      105.69      5.20 o 
   3  13   2       73.64       78.40      6.65 o 
   5  13   2       58.05       66.45      7.08 o 
  -6  14   2       88.38      107.10      8.92 o 
  -4  14   2      142.52      156.62      9.56 o 
  -2  14   2      195.28      191.45      9.78 o 
   0  14   2      181.93      192.18     13.80 o 
   2  14   2      112.96      117.27      9.02 o 
   4  14   2       73.09       84.08      9.96 o 
  -5  15   2        1.65       -0.04      4.26 o 
  -3  15   2       37.79       38.45      6.52 o 
  -1  15   2       98.44      109.65     10.32 o 
   1  15   2       32.99       52.39     10.73 o 
 -15   1   3       24.42       27.90      7.69 o 
 -13   1   3       36.16       34.38      3.90 o 
 -11   1   3      378.93      383.17     10.07 o 
  -9   1   3      172.19      172.06      5.31 o 
  -7   1   3       81.29       71.38      2.46 o 
  -5   1   3       22.19       29.10      1.55 o 
  -3   1   3      884.96      798.44      7.03 o 
  -1   1   3      373.71      369.70      4.44 o 
   1   1   3     1103.58     1167.00     10.14 o 
   3   1   3        1.84        3.72      1.84 o 
   5   1   3        0.56        3.19      3.50 o 
   7   1   3      246.40      272.38      9.73 o 
   9   1   3      105.71      116.32      8.03 o 
  11   1   3        1.12        0.27      4.13 o 
 -14   2   3        3.32        3.92      3.18 o 
 -12   2   3       44.56       43.27      3.76 o 
 -10   2   3      149.43      148.24      4.53 o 
  -8   2   3      540.48      534.35     11.53 o 
  -6   2   3      552.83      546.57      6.69 o 
  -4   2   3     1011.49     1034.04      9.67 o 
  -2   2   3        0.00        6.02      1.80 o 
   0   2   3      754.57      697.47      7.08 o 
   2   2   3       25.22       29.87      2.30 o 
   4   2   3      445.51      446.16      8.19 o 
   6   2   3        0.55        0.07      2.21 o 
   8   2   3       37.64       39.86      5.61 o 
  10   2   3       29.60       31.28      6.24 o 
 -15   3   3        3.93        3.82      4.62 o 
 -13   3   3        3.19        0.83      3.19 o 
 -11   3   3       33.31       39.01      3.67 o 
  -9   3   3      176.06      157.15      4.86 o 
  -7   3   3      472.94      492.40      6.28 o 
  -5   3   3     1749.26     1759.84     16.42 o 
  -3   3   3     1289.69     1264.31     12.53 o 
  -1   3   3      540.27      558.17      6.01 o 
   1   3   3      978.33     1012.14      9.55 o 
   3   3   3      128.08      138.63      4.70 o 
   5   3   3       31.51       31.62      3.29 o 
   7   3   3        1.50        0.08      2.19 o 
   9   3   3       56.17       72.05      7.14 o 
 -14   4   3        6.77       10.82      4.84 o 
 -12   4   3      114.34      106.84      6.15 o 
 -10   4   3       32.05       35.78      3.30 o 
  -8   4   3      195.62      211.86      5.29 o 
  -6   4   3      117.94      135.41      6.81 o 
  -4   4   3      340.21      402.48      8.52 o 
  -2   4   3     1057.46     1069.62     12.93 o 
   0   4   3       32.15       44.43      4.21 o 
   2   4   3      173.67      213.57      5.37 o 
   4   4   3      390.47      388.45      8.48 o 
   6   4   3       77.34       72.90      4.35 o 
   8   4   3      205.16      191.75      9.71 o 
  10   4   3        5.95        1.07      4.24 o 
 -15   5   3        0.14        6.69      6.28 o 
 -13   5   3        0.45        6.31      3.72 o 
 -11   5   3       15.96       24.84      5.42 o 
  -9   5   3       78.35       64.64      7.29 o 
  -7   5   3       10.07       11.82      2.00 o 
  -5   5   3        3.27        4.11      1.24 o 
  -3   5   3      178.28      211.37      6.26 o 
  -1   5   3      110.92      121.26      2.90 o 
   1   5   3        1.11        3.41      2.27 o 
   3   5   3       17.95       17.92      3.09 o 
   5   5   3       47.43       49.36      4.25 o 
   7   5   3       14.53       19.39      4.40 o 
   9   5   3       15.07       15.87      6.91 o 
 -14   6   3        1.01        3.79      5.83 o 
 -12   6   3        3.97        8.09      4.18 o 
 -10   6   3       28.24       19.24      3.06 o 
  -8   6   3       35.73       38.58      3.78 o 
  -6   6   3        5.20        5.42      2.90 o 
  -4   6   3      191.25      179.78      4.06 o 
  -2   6   3     1484.89     1501.85     13.22 o 
   0   6   3      875.79      865.31     13.77 o 
   2   6   3       85.06       82.44      3.64 o 
   4   6   3        4.18        6.78      2.91 o 
   6   6   3        7.05        9.63      4.45 o 
   8   6   3        0.01        1.70      3.29 o 
  10   6   3       25.44       27.20      7.93 o 
 -13   7   3        1.92       12.28      8.49 o 
 -11   7   3        3.43        4.62      3.84 o 
  -9   7   3       17.79       20.01      2.90 o 
  -7   7   3       23.45       27.46      8.09 o 
  -5   7   3      142.57      162.76      6.64 o 
  -3   7   3       29.45       27.00      2.97 o 
  -1   7   3       69.90       83.37      3.25 o 
   1   7   3      490.77      500.82      8.02 o 
   3   7   3        1.02       -2.19      2.55 o 
   5   7   3       78.48       77.97      5.29 o 
   7   7   3        0.73        0.39      3.21 o 
   9   7   3        0.00       -6.28      6.28 o 
 -12   8   3       43.24       40.78      5.49 o 
 -10   8   3       11.79       15.84      5.31 o 
  -8   8   3      586.91      597.97     14.69 o 
  -6   8   3      296.71      293.93      9.61 o 
  -4   8   3       45.67       50.70      5.46 o 
  -2   8   3        3.34        5.56      1.58 o 
   0   8   3      171.41      179.55      6.60 o 
   2   8   3      244.65      267.87      6.34 o 
   4   8   3     1146.34     1135.18     19.11 o 
   6   8   3       63.88       64.44      9.05 o 
   8   8   3       33.14       36.92      6.32 o 
 -13   9   3       19.24       17.71      9.32 o 
 -11   9   3        1.93        3.91      4.34 o 
  -9   9   3        8.36        2.79      4.63 o 
  -7   9   3      749.70      740.51     17.23 o 
  -5   9   3      909.88      872.44     17.84 o 
  -3   9   3      244.76      232.05      7.19 o 
  -1   9   3      404.17      388.09      7.27 o 
   1   9   3      225.58      205.04      5.51 o 
   3   9   3      588.27      570.35     12.16 o 
   5   9   3      325.56      318.91     10.00 o 
   7   9   3       98.12       92.71      8.06 o 
 -12  10   3        0.16       -3.59      6.22 o 
 -10  10   3       11.96       20.15      5.27 o 
  -8  10   3       46.34       47.71      5.69 o 
  -6  10   3        0.04        4.41      4.23 o 
  -4  10   3        2.15        4.61      3.72 o 
  -2  10   3       23.64       26.54      4.37 o 
   0  10   3        3.99        4.70      2.09 o 
   2  10   3       15.37       19.57      5.33 o 
   4  10   3       94.32       87.26      6.03 o 
   6  10   3        2.28        2.19      4.21 o 
 -11  11   3       16.19       26.75      8.06 o 
  -9  11   3        0.99        0.86      4.54 o 
  -7  11   3       25.59       24.84      5.45 o 
  -5  11   3        3.44        2.52      3.79 o 
  -3  11   3      101.76       78.47      6.49 o 
  -1  11   3      285.63      263.69      7.99 o 
   1  11   3       68.75       63.27      3.92 o 
   3  11   3       35.12       42.83      4.56 o 
   5  11   3       45.67       39.85      5.94 o 
 -10  12   3        4.17       -0.82      5.12 o 
  -8  12   3        5.21        4.74      4.83 o 
  -6  12   3        1.01        7.42      4.67 o 
  -4  12   3       55.34       65.89      6.54 o 
  -2  12   3      148.20      169.82     20.21 o 
   0  12   3      165.98      160.49      6.70 o 
   2  12   3        3.30        3.09      3.96 o 
   4  12   3       39.18       40.66      7.71 o 
  -9  13   3        0.60       -3.81      6.16 o 
  -7  13   3       37.74       42.42      6.88 o 
  -5  13   3       62.81       62.61      7.66 o 
  -3  13   3       11.77       18.13      4.81 o 
  -1  13   3        0.39       12.31      4.70 o 
   1  13   3       96.36       89.21      7.12 o 
   3  13   3       24.20       34.44      7.43 o 
  -6  14   3        7.55        8.15      5.64 o 
  -4  14   3       14.36       22.10      6.09 o 
  -2  14   3       34.97       21.65      6.21 o 
   0  14   3        0.24       30.26     13.44 o 
   2  14   3       12.66       20.66      8.86 o 
  -3  15   3        6.50       10.46      8.95 o 
  -1  15   3        0.38        1.31      6.04 o 
 -14   0   4      120.28      114.81      8.45 o 
 -12   0   4      661.25      625.24     16.09 o 
 -10   0   4     1698.76     1694.75     28.02 o 
  -8   0   4      417.64      432.17     10.20 o 
  -6   0   4       49.83      177.53     25.61 o 
  -4   0   4     9588.85    10127.52     87.70 o 
  -2   0   4    19405.00    20110.35    160.10 o 
   0   0   4     4069.67     4280.87     57.46 o 
   2   0   4      448.21      444.02     20.67 o 
   4   0   4      268.60      318.14     14.13 o 
   6   0   4      180.40      217.06     21.23 o 
   8   0   4      537.01      526.05     21.64 o 
 -15   1   4       41.71       43.36      6.32 o 
 -13   1   4        4.18       10.77      4.04 o 
 -11   1   4       32.85       42.28      4.29 o 
  -9   1   4      800.75      818.93     13.06 o 
  -7   1   4      528.60      529.00      7.28 o 
  -5   1   4      439.98      388.96      5.46 o 
  -3   1   4      447.57      395.91      5.70 o 
  -1   1   4       45.63       63.63      2.50 o 
   1   1   4      287.40      242.82      6.81 o 
   3   1   4     1620.20     1539.82     22.33 o 
   5   1   4      187.29      204.44      8.63 o 
   7   1   4       30.98       38.36      6.05 o 
   9   1   4        4.39        1.67      4.41 o 
 -14   2   4      118.50      135.84      7.17 o 
 -12   2   4      139.37      141.21      6.51 o 
 -10   2   4      511.09      511.76     15.58 o 
  -8   2   4     1041.77     1113.01     12.79 o 
  -6   2   4     1283.55     1316.05     25.33 o 
  -4   2   4     1829.76     1853.32     19.27 o 
  -2   2   4      420.52      429.39      9.63 o 
   0   2   4      100.47      117.55      5.21 o 
   2   2   4     1078.52     1114.11     15.20 o 
   4   2   4     1474.66     1508.57     20.63 o 
   6   2   4      469.83      467.69     13.99 o 
   8   2   4      129.28      147.67      9.11 o 
 -15   3   4        0.72       -4.65      4.65 o 
 -13   3   4       37.14       44.23      5.18 o 
 -11   3   4      112.21      104.63      4.96 o 
  -9   3   4       73.20       60.44      4.34 o 
  -7   3   4       80.07       81.65      3.86 o 
  -5   3   4      388.20      374.54      6.95 o 
  -3   3   4     1356.76     1308.37     18.26 o 
  -1   3   4     1759.63     1707.49     23.61 o 
   1   3   4      378.48      350.29      5.60 o 
   3   3   4        6.54        9.92      3.08 o 
   5   3   4        2.69        4.68      2.52 o 
   7   3   4       31.50       49.81      6.32 o 
   9   3   4       24.08       27.09      6.77 o 
 -14   4   4       54.80       52.66      6.26 o 
 -12   4   4       90.75       99.35      5.45 o 
 -10   4   4       88.80       90.82      4.23 o 
  -8   4   4      641.22      655.57     16.72 o 
  -6   4   4     1722.68     1723.17     19.59 o 
  -4   4   4      382.09      370.08      6.93 o 
  -2   4   4      346.39      353.18      6.94 o 
   0   4   4     1680.15     1671.24     19.59 o 
   2   4   4      871.54      854.61     13.65 o 
   4   4   4      157.21      168.34      6.04 o 
   6   4   4      101.67      111.79      7.63 o 
   8   4   4       17.14       27.51      6.26 o 
 -15   5   4       23.44       25.44      7.36 o 
 -13   5   4      430.54      398.27     18.24 o 
 -11   5   4      493.82      490.40     13.83 o 
  -9   5   4      168.20      158.44      8.82 o 
  -7   5   4      749.97      757.85     15.25 o 
  -5   5   4      833.81      851.24     12.06 o 
  -3   5   4      547.84      543.34      8.94 o 
  -1   5   4     1933.27     1839.95     32.22 o 
   1   5   4      768.84      748.55     12.38 o 
   3   5   4       73.41       73.31      5.36 o 
   5   5   4      530.03      557.97     13.93 o 
   7   5   4      728.10      700.54     33.11 o 
   9   5   4       83.80       76.02      9.97 o 
 -14   6   4       18.95       25.35      8.46 o 
 -12   6   4       50.95       63.15      6.48 o 
 -10   6   4       37.46       39.61      5.03 o 
  -8   6   4      546.11      572.82     15.00 o 
  -6   6   4     1644.84     1657.18     25.80 o 
  -4   6   4      224.86      207.08      5.65 o 
  -2   6   4      178.41      175.19      5.50 o 
   0   6   4     1326.35     1308.77     15.23 o 
   2   6   4      595.29      607.97     14.67 o 
   4   6   4       87.40      103.36      6.75 o 
   6   6   4       90.48       90.27      6.34 o 
   8   6   4        6.54        3.94      4.76 o 
 -13   7   4       74.94       81.95      7.92 o 
 -11   7   4       16.09       27.10      6.87 o 
  -9   7   4       29.56       40.56      5.02 o 
  -7   7   4      772.10      787.25     17.21 o 
  -5   7   4     1364.34     1348.51     23.22 o 
  -3   7   4      560.70      517.59     10.65 o 
  -1   7   4      593.07      582.63     12.32 o 
   1   7   4      436.94      439.91     17.05 o 
   3   7   4      126.37      139.60      6.15 o 
   5   7   4      169.27      176.36      7.54 o 
   7   7   4       92.21       80.94      9.33 o 
 -12   8   4      137.13      141.25      9.28 o 
 -10   8   4      203.53      208.78      9.61 o 
  -8   8   4       83.87       86.13      7.53 o 
  -6   8   4        6.84        7.74      3.64 o 
  -4   8   4        3.80       10.21      4.22 o 
  -2   8   4      162.18      152.71      7.37 o 
   0   8   4      273.17      260.23      6.15 o 
   2   8   4       52.64       49.38      4.15 o 
   4   8   4       20.72       20.29      4.13 o 
   6   8   4       84.35       97.65      7.19 o 
 -13   9   4       17.55       14.03      7.12 o 
 -11   9   4       87.37       89.02      7.33 o 
  -9   9   4      165.71      170.74      9.00 o 
  -7   9   4       71.43       80.21     12.14 o 
  -5   9   4       83.80       87.35      6.66 o 
  -3   9   4      252.08      235.27      6.85 o 
  -1   9   4      219.06      224.76      6.92 o 
   1   9   4      163.75      145.68      7.26 o 
   3   9   4      131.20      125.27      6.65 o 
   5   9   4       35.56       37.25      5.33 o 
   7   9   4       10.28        0.47      5.56 o 
 -12  10   4        2.00        6.88      7.26 o 
 -10  10   4       17.29       29.95      5.92 o 
  -8  10   4      104.90      114.39      7.89 o 
  -6  10   4      357.28      359.74     12.45 o 
  -4  10   4      979.66     1013.39     21.97 o 
  -2  10   4      547.66      520.22     11.91 o 
   0  10   4       48.60       59.36      7.18 o 
   2  10   4      135.61      156.70      7.24 o 
   4  10   4      208.66      206.42      8.90 o 
   6  10   4       18.84        9.78      6.38 o 
 -11  11   4       65.72       60.78      8.25 o 
  -9  11   4      319.36      342.03     14.15 o 
  -7  11   4      127.00      129.96      8.73 o 
  -5  11   4       54.74       60.25      6.71 o 
  -3  11   4      122.56      129.56      7.87 o 
  -1  11   4       43.99       48.41      4.85 o 
   1  11   4      139.54      149.52     13.00 o 
   3  11   4      363.70      368.54     14.19 o 
   5  11   4       76.33       85.02     10.47 o 
 -10  12   4      141.08      142.36     10.14 o 
  -8  12   4       30.74       29.66      5.61 o 
  -6  12   4        0.38        2.75      4.22 o 
  -4  12   4      185.92      198.76     10.33 o 
  -2  12   4      282.31      256.55     10.81 o 
   0  12   4       37.15       41.72      6.03 o 
   2  12   4       31.03       34.76      6.12 o 
   4  12   4       62.06       51.89      9.18 o 
  -7  13   4       31.14       33.52      7.01 o 
  -5  13   4       94.06       95.68      8.65 o 
  -3  13   4      147.33      160.86      9.88 o 
  -1  13   4       61.25       70.80      9.10 o 
   1  13   4       44.19       73.17     21.92 o 
  -6  14   4       12.35        6.90      5.90 o 
  -4  14   4        9.11        8.60      5.41 o 
  -2  14   4        8.21        5.89      5.58 o 
   0  14   4       14.40        7.30      7.93 o 
 -15   1   5        1.93       -0.50      4.15 o 
 -13   1   5       63.55       55.54      4.74 o 
 -11   1   5      139.44      138.51      5.91 o 
  -9   1   5       89.76       92.87      3.80 o 
  -7   1   5        2.96        1.09      1.63 o 
  -5   1   5      365.92      356.32      6.18 o 
  -3   1   5       15.79       23.10      2.38 o 
  -1   1   5      510.49      494.35      8.38 o 
   1   1   5      108.78      105.89      3.65 o 
   3   1   5        1.94        7.33      4.25 o 
   5   1   5       27.92       30.69      5.39 o 
   7   1   5       51.48       54.63      7.66 o 
 -14   2   5       26.41       33.37      5.71 o 
 -12   2   5       10.83       15.04      3.15 o 
 -10   2   5      231.36      237.23      7.13 o 
  -8   2   5        1.69        1.68      1.62 o 
  -6   2   5      261.10      242.81     10.00 o 
  -4   2   5       29.37       31.32      3.74 o 
  -2   2   5       87.29       86.44      3.30 o 
   0   2   5        6.95        5.24      1.84 o 
   2   2   5      151.95      151.42      5.45 o 
   4   2   5        5.91        4.89      3.87 o 
   6   2   5       31.83       37.87      6.43 o 
   8   2   5        7.73       11.97      6.20 o 
 -15   3   5        0.29        5.39      5.87 o 
 -13   3   5        3.62       10.57      4.33 o 
 -11   3   5       65.49       64.97      5.82 o 
  -9   3   5       10.22        9.19      2.68 o 
  -7   3   5      476.14      486.73     12.18 o 
  -5   3   5       19.63       15.29      3.02 o 
  -3   3   5      245.53      260.15      5.31 o 
  -1   3   5       74.55       71.70      3.16 o 
   1   3   5       66.28       63.50      4.32 o 
   3   3   5        2.46        1.04      2.40 o 
   5   3   5        0.01        3.33      4.30 o 
   7   3   5       19.08       22.33      6.33 o 
 -14   4   5        8.59       12.39      5.22 o 
 -12   4   5       17.39       25.48      5.36 o 
 -10   4   5       14.23       22.69      4.39 o 
  -8   4   5       34.88       39.95      3.71 o 
  -6   4   5       97.91      101.67      5.09 o 
  -4   4   5      279.37      306.18      8.28 o 
  -2   4   5       34.29       32.01      2.52 o 
   0   4   5       27.10       30.28      3.02 o 
   2   4   5      173.40      187.26      6.66 o 
   4   4   5        0.51        0.37      2.85 o 
   6   4   5       92.66       95.06      8.35 o 
 -15   5   5        0.00       -1.45      4.68 o 
 -13   5   5        2.35       10.14      5.40 o 
 -11   5   5       30.11       30.56      4.79 o 
  -9   5   5       17.09       26.61      4.48 o 
  -7   5   5        0.02        1.93      2.09 o 
  -5   5   5       29.83       31.31      3.86 o 
  -3   5   5       64.89       71.48      4.47 o 
  -1   5   5        6.52        4.73      2.09 o 
   1   5   5        6.47        6.47      2.89 o 
   3   5   5       19.92       25.57      4.11 o 
   5   5   5       10.64       12.63      6.34 o 
   7   5   5       13.27       15.08      5.93 o 
 -14   6   5        0.00        3.04      4.87 o 
 -12   6   5       12.86       12.12      4.73 o 
 -10   6   5       31.55       37.85      5.58 o 
  -8   6   5        5.48        6.72      3.68 o 
  -6   6   5        6.90       15.49      6.41 o 
  -4   6   5      165.79      160.92      6.29 o 
  -2   6   5      344.71      317.94      8.20 o 
   0   6   5      132.60      119.16      5.77 o 
   2   6   5       10.52       16.50      3.67 o 
   4   6   5        5.87        7.02      3.57 o 
   6   6   5        5.65       12.84      7.31 o 
 -13   7   5        3.45        7.09      5.09 o 
 -11   7   5        0.11       -2.52      3.94 o 
  -9   7   5       12.81       17.42      4.58 o 
  -7   7   5       72.20       70.62      6.33 o 
  -5   7   5        0.96        2.69      2.65 o 
  -3   7   5        2.63        4.08      2.70 o 
  -1   7   5      239.94      247.20     10.82 o 
   1   7   5       72.90       71.34      4.56 o 
   3   7   5        8.42       10.76      3.76 o 
   5   7   5        2.63        0.71      3.34 o 
 -12   8   5        2.04       -0.85      5.06 o 
 -10   8   5       78.47       73.12      7.10 o 
  -8   8   5      133.66      130.33      8.25 o 
  -6   8   5       82.49       89.10      6.56 o 
  -4   8   5       17.65       29.38      6.75 o 
  -2   8   5       71.09       75.40      4.91 o 
   0   8   5        0.56        4.99      4.03 o 
   2   8   5      399.30      404.68     13.91 o 
   4   8   5      149.68      141.71      9.32 o 
 -11   9   5        0.67        4.31      9.29 o 
  -9   9   5       96.04       77.84      7.81 o 
  -7   9   5      516.94      480.19     14.40 o 
  -5   9   5       32.32       30.28      5.43 o 
  -3   9   5       86.86       82.20      4.92 o 
  -1   9   5        6.01        6.82      4.78 o 
   1   9   5      171.49      166.86      9.00 o 
   3   9   5      238.73      217.66     10.37 o 
   5   9   5      163.86      125.48     13.67 o 
 -12  10   5        2.37        1.96      5.28 o 
 -10  10   5       15.42       17.39      5.70 o 
  -8  10   5        0.36        0.38      4.14 o 
  -6  10   5        0.01        8.51      6.65 o 
  -4  10   5        8.14        7.65      5.61 o 
  -2  10   5        0.44        4.01      3.33 o 
   0  10   5        0.65       -0.60      3.74 o 
   2  10   5       37.30       48.69      6.66 o 
   4  10   5        6.13        2.23      5.26 o 
  -9  11   5        0.82        3.72      5.22 o 
  -7  11   5        3.57        1.67      7.60 o 
  -5  11   5        4.73        6.16      4.79 o 
  -3  11   5      105.24       97.77      8.01 o 
  -1  11   5      114.11      103.04      7.73 o 
   1  11   5        3.17        4.62      4.97 o 
   3  11   5       17.05       16.48      7.18 o 
  -8  12   5        0.03       -5.89      6.33 o 
  -6  12   5        3.71        6.11      5.43 o 
  -4  12   5       25.19       26.32      7.99 o 
  -2  12   5       67.30       73.95      9.54 o 
   0  12   5       15.33       15.95      7.09 o 
  -7  13   5       26.33       34.19      7.10 o 
  -5  13   5        1.01       15.25      6.23 o 
  -3  13   5        7.54       14.98      7.21 o 
  -1  13   5       18.06        5.44      6.53 o 
 -14   0   6       10.73       25.70     12.19 o 
 -12   0   6       15.39       17.82      4.10 o 
 -10   0   6       33.90       26.66      4.03 o 
  -8   0   6      700.12      650.85     34.98 o 
  -6   0   6      114.31      123.22      6.18 o 
  -4   0   6      240.61      244.87     14.49 o 
  -2   0   6       67.28       61.14      5.43 o 
   0   0   6       66.05       52.05     11.69 o 
   2   0   6      181.91      173.75     12.45 o 
   4   0   6      163.20      183.93     14.34 o 
   6   0   6        0.51        1.07      7.31 o 
 -15   1   6       95.24       91.69     12.75 o 
 -13   1   6      237.52      207.29      9.22 o 
 -11   1   6      189.17      178.14      6.73 o 
  -9   1   6      355.80      332.12     12.18 o 
  -7   1   6      637.78      593.92     15.59 o 
  -5   1   6      686.96      650.40     10.50 o 
  -3   1   6     1509.23     1473.92     18.40 o 
  -1   1   6     1106.64     1085.83     15.10 o 
   1   1   6      119.78      113.62      9.88 o 
   3   1   6       93.93       84.58      7.40 o 
   5   1   6      290.28      286.47     13.36 o 
 -14   2   6       29.11       33.81      5.62 o 
 -12   2   6       82.56       87.12      6.64 o 
 -10   2   6      141.03      139.56      6.00 o 
  -8   2   6      209.26      211.25     10.79 o 
  -6   2   6      146.53      135.03      5.87 o 
  -4   2   6      368.41      352.06      7.49 o 
  -2   2   6      879.44      836.97     12.67 o 
   0   2   6      367.56      333.47     11.14 o 
   2   2   6        9.81       14.85      3.35 o 
   4   2   6        0.26       12.88      4.94 o 
   6   2   6        3.76        6.01      5.42 o 
 -15   3   6       77.96       75.91      9.56 o 
 -13   3   6      106.21      121.11      8.44 o 
 -11   3   6      204.78      212.88     14.35 o 
  -9   3   6      458.43      426.83     12.06 o 
  -7   3   6      714.43      724.45     14.13 o 
  -5   3   6      582.79      608.97     12.32 o 
  -3   3   6      265.41      256.25      6.66 o 
  -1   3   6      284.76      265.64     10.76 o 
   1   3   6      582.10      551.33     12.24 o 
   3   3   6      535.90      527.00     15.76 o 
   5   3   6      194.24      188.20     11.34 o 
 -14   4   6       39.50       35.05      6.65 o 
 -12   4   6      152.38      153.79      9.07 o 
 -10   4   6      169.59      169.49      8.21 o 
  -8   4   6       91.61       97.39      5.42 o 
  -6   4   6      374.20      382.83      9.44 o 
  -4   4   6      646.06      645.46     13.57 o 
  -2   4   6      223.47      212.02      7.07 o 
   0   4   6      101.76      102.96      8.45 o 
   2   4   6      150.74      150.90      7.05 o 
   4   4   6       92.86       96.59      7.89 o 
 -13   5   6        0.41        4.35      4.71 o 
 -11   5   6       92.23       98.00      7.64 o 
  -9   5   6      145.89      160.14      7.83 o 
  -7   5   6      175.59      186.77      6.52 o 
  -5   5   6      391.44      395.64     10.34 o 
  -3   5   6      116.59      125.65      5.88 o 
  -1   5   6       72.77       79.29      6.29 o 
   1   5   6      272.94      277.79     10.76 o 
   3   5   6       54.90       59.13      5.51 o 
   5   5   6       17.76       16.01      6.09 o 
 -14   6   6       44.96       42.78      7.67 o 
 -12   6   6      141.63      145.70      9.41 o 
 -10   6   6      122.13      131.69      8.18 o 
  -8   6   6       31.25       40.75      6.49 o 
  -6   6   6      263.39      258.38      8.80 o 
  -4   6   6      524.80      503.84     11.57 o 
  -2   6   6      136.90      138.27      7.15 o 
   0   6   6       80.09       94.73      7.46 o 
   2   6   6      157.10      141.70      8.87 o 
   4   6   6       75.42       84.68     11.61 o 
 -13   7   6       57.51       51.11      7.42 o 
 -11   7   6      219.82      232.52     11.11 o 
  -9   7   6      102.42      118.24      8.31 o 
  -7   7   6       14.27       10.95      4.82 o 
  -5   7   6       69.06       73.24      5.09 o 
  -3   7   6      134.72      148.93      6.72 o 
  -1   7   6      165.59      188.99      9.55 o 
   1   7   6      180.93      170.82      9.89 o 
   3   7   6       47.93       48.07      6.99 o 
 -12   8   6       16.32       15.81      7.39 o 
 -10   8   6       62.55       68.34      7.78 o 
  -8   8   6      269.38      275.82     12.16 o 
  -6   8   6      562.79      585.40     16.80 o 
  -4   8   6      415.31      416.53     11.17 o 
  -2   8   6      152.18      154.38      9.73 o 
   0   8   6      135.66      139.52      8.90 o 
   2   8   6      156.28      159.36     10.39 o 
 -11   9   6       22.51       22.02      6.84 o 
  -9   9   6       94.21      110.03      9.07 o 
  -7   9   6      218.92      220.76     11.13 o 
  -5   9   6      183.79      195.24      9.96 o 
  -3   9   6      135.76      135.71      6.84 o 
  -1   9   6      101.90      109.22     11.40 o 
   1   9   6       59.53       74.11      8.15 o 
   3   9   6       60.66       65.65     12.72 o 
 -10  10   6       98.82       95.70     14.27 o 
  -8  10   6       51.78       66.84      8.07 o 
  -6  10   6        1.34        8.69      6.04 o 
  -4  10   6        0.14        9.42      4.77 o 
  -2  10   6      128.69      157.92     11.98 o 
   0  10   6      131.82      136.34      9.97 o 
  -9  11   6       12.70       23.45      7.60 o 
  -7  11   6       86.56       87.70      9.57 o 
  -5  11   6       98.86       94.94      8.85 o 
  -3  11   6      131.32      137.36     11.40 o 
  -1  11   6       66.05       82.48     10.30 o 
  -6  12   6       58.38       52.51      8.17 o 
  -4  12   6       12.54       22.28      8.15 o 
  -2  12   6       44.76       61.37      9.45 o 
 -15   1   7        0.67       -0.79      7.37 o 
 -13   1   7       29.52       33.64      7.39 o 
 -11   1   7       57.18       61.73      6.59 o 
  -9   1   7       19.14       35.45      4.44 o 
  -7   1   7       43.17       44.51      4.54 o 
  -5   1   7       54.27       64.21      5.08 o 
  -3   1   7       56.16       47.93      3.51 o 
  -1   1   7      113.33      104.47      6.49 o 
   1   1   7        6.73        4.36      3.89 o 
   3   1   7        1.55        0.55      4.20 o 
 -14   2   7        0.98        4.13      5.26 o 
 -12   2   7       41.59       41.17      5.95 o 
 -10   2   7       16.28       22.15      3.88 o 
  -8   2   7       22.81       24.40      3.83 o 
  -6   2   7       26.47       31.24      4.37 o 
  -4   2   7       24.48       26.00      3.98 o 
  -2   2   7        1.45        8.97      3.54 o 
   0   2   7       40.37       34.69      4.50 o 
   2   2   7        9.85       15.02      5.17 o 
   4   2   7       12.13        6.31      5.86 o 
 -13   3   7        7.62        5.91      4.35 o 
 -11   3   7        0.44       -0.37      2.98 o 
  -9   3   7       67.98       69.50      5.35 o 
  -7   3   7       13.44       25.33      3.95 o 
  -5   3   7       20.75       26.17      4.64 o 
  -3   3   7        2.94       -3.16      3.16 o 
  -1   3   7       21.17       30.75      5.30 o 
   1   3   7        0.59        1.98      3.96 o 
   3   3   7        0.91       16.55      9.67 o 
 -14   4   7        2.91       -0.31      5.22 o 
 -12   4   7        0.05       -4.02      4.55 o 
 -10   4   7        1.44        6.11      4.38 o 
  -8   4   7       11.18       13.56      3.41 o 
  -6   4   7       50.77       65.93      6.13 o 
  -4   4   7       10.58       12.97      3.59 o 
  -2   4   7        1.11       -3.05      4.01 o 
   0   4   7       28.14       46.82      6.12 o 
   2   4   7        5.85        2.97      6.06 o 
 -13   5   7        3.62        7.47      8.14 o 
 -11   5   7        5.88       13.57      8.82 o 
  -9   5   7        0.00        3.00      4.07 o 
  -7   5   7        0.64        1.04      3.53 o 
  -5   5   7        7.87        9.52      3.70 o 
  -3   5   7        2.81       -0.21      2.73 o 
  -1   5   7        1.03        8.55      4.77 o 
   1   5   7        2.34        2.98      4.47 o 
   3   5   7        1.41        2.07      6.43 o 
 -12   6   7       19.18       18.23      5.90 o 
 -10   6   7       15.03       16.84      5.96 o 
  -8   6   7        4.66        2.76      4.57 o 
  -6   6   7       18.38       12.74      3.84 o 
  -4   6   7       72.55       61.73      5.11 o 
  -2   6   7       89.60       83.89      8.84 o 
   0   6   7       33.94       19.70      5.90 o 
   2   6   7        0.59       -4.21      6.65 o 
 -11   7   7        3.50        9.08      5.59 o 
  -9   7   7       19.96       23.61      5.79 o 
  -7   7   7        0.34        0.43      3.77 o 
  -5   7   7        2.46       13.16      5.39 o 
  -3   7   7       29.43       27.45      5.99 o 
  -1   7   7       46.11       32.27      6.62 o 
   1   7   7        0.71        1.91      4.88 o 
 -10   8   7       32.01       34.49      7.33 o 
  -8   8   7       52.97       59.96      7.30 o 
  -6   8   7       50.84       61.79      7.25 o 
  -4   8   7        0.01        3.01      4.31 o 
  -2   8   7        0.71       11.56      7.18 o 
   0   8   7       80.65       69.95      8.43 o 
  -9   9   7       76.75       71.30      8.59 o 
  -7   9   7       56.89       49.79      7.36 o 
  -5   9   7        0.39        1.11      4.48 o 
  -3   9   7        0.52        1.06      5.27 o 
  -1   9   7       12.51       15.50      6.33 o 
  -8  10   7        1.18        3.43      6.12 o 
  -6  10   7        7.10        8.92      6.94 o 
  -4  10   7        3.60        5.68      8.33 o 
  -2  10   7        2.73        4.78      6.38 o 
 -12   0   8      245.47      219.89     16.53 o 
 -10   0   8      128.99      149.18     13.25 o 
  -8   0   8      174.43      158.06     14.47 o 
  -6   0   8      521.72      502.36     25.92 o 
  -4   0   8      662.38      613.93     32.18 o 
  -2   0   8      436.62      377.52     33.38 o 
   0   0   8      173.18      172.46     24.01 o 
 -13   1   8       19.95       16.73      8.46 o 
 -11   1   8       40.23       49.74      6.40 o 
  -9   1   8       54.94       67.43      7.22 o 
  -7   1   8       89.72      106.49      8.27 o 
  -5   1   8       30.68       39.30      5.02 o 
  -3   1   8        5.80       15.61      4.11 o 
  -1   1   8       58.05       57.57      7.75 o 
   1   1   8       69.49       59.51      9.97 o 
 -12   2   8       65.88       71.14      9.69 o 
 -10   2   8      106.93      114.32      8.58 o 
  -8   2   8      231.36      229.62      8.87 o 
  -6   2   8      268.20      291.46     10.42 o 
  -4   2   8      107.74      111.37      6.83 o 
  -2   2   8       61.67       61.14      6.34 o 
   0   2   8      129.27      116.13     13.39 o 
 -13   3   8       29.55       22.78      7.99 o 
 -11   3   8       49.67       53.95      8.99 o 
  -9   3   8       44.65       52.08      5.82 o 
  -7   3   8       49.92       62.36      7.70 o 
  -5   3   8      105.83       96.96      6.50 o 
  -3   3   8      130.16      147.37      9.06 o 
  -1   3   8       44.30       44.99      8.57 o 
   1   3   8        1.99        6.88      6.64 o 
 -12   4   8       37.60       40.54      8.87 o 
 -10   4   8      113.98      110.92      8.46 o 
  -8   4   8      119.46      114.35     13.43 o 
  -6   4   8       72.33       74.73      6.04 o 
  -4   4   8      105.13      116.92      8.73 o 
  -2   4   8      128.84      125.73     10.07 o 
   0   4   8       73.69       73.99     13.61 o 
 -11   5   8       69.64       81.71      8.43 o 
  -9   5   8      107.37      113.60      9.17 o 
  -7   5   8       93.67       91.41      7.02 o 
  -5   5   8      142.46      143.12      8.03 o 
  -3   5   8      183.06      198.74     11.14 o 
  -1   5   8       67.59       69.10     10.53 o 
 -10   6   8       98.97       96.55     11.27 o 
  -8   6   8       86.22      100.00      9.94 o 
  -6   6   8       38.83       40.88      6.83 o 
  -4   6   8       79.71       89.56      9.88 o 
  -2   6   8       97.66      110.34      9.90 o 
  -9   7   8      112.06      114.34     10.06 o 
  -7   7   8      167.12      169.82     10.98 o 
  -5   7   8      138.11      138.69     12.38 o 
  -3   7   8       71.61       74.44      8.63 o 
  -8   8   8        6.32        0.14      4.92 o 
  -6   8   8        4.00        0.85      5.70 o 
  -4   8   8       31.07       34.08      9.15 o 
 -11   1   9       13.87        3.33      6.50 o 
  -9   1   9        0.46        9.67      6.01 o 
  -7   1   9       17.43       14.28      5.99 o 
  -5   1   9        0.01       -1.47      5.12 o 
  -3   1   9       24.50        6.23     13.76 o 
 -10   2   9        0.27       -0.52      5.62 o 
  -8   2   9        2.72        9.30      5.36 o 
  -6   2   9        5.79        7.85      5.45 o 
  -4   2   9        0.49        8.01     10.07 o 
  -9   3   9        4.71        3.47      6.10 o 
  -7   3   9        0.62        4.67      4.78 o 
  -5   3   9        0.00       -0.89      5.67 o 
 -10   4   9        1.59       13.31     11.90 o 
  -8   4   9       10.95       17.31      9.40 o 
  -6   4   9        7.48        4.94      7.93 o 
  -4   4   9        1.27        0.37      6.26 o 
  -7   5   9        2.11        2.16      7.68 o 
                                                 
